# Supplementary material for: Insights into Chemical Diversity and Potential Health-Promoting Effects of Ferns
Source: Plants (Basel). 2024 Sep 23;13(18):2668. doi: 10.3390/plants13182668 (PMC11434777; doi:10.3390/plants13182668)
Supplement: Supplementary file 1 [file plants-13-02668-s001.zip]

Archive with 1 entries (1 files):
- plants-3141792-supplementary.pdf
